# Supplementary material for: “Polymerization” of Bimerons in Quasi-Two-Dimensional Chiral Magnets with Easy-Plane Anisotropy
Source: Nanomaterials (Basel). 2024 Mar 11;14(6):504. doi: 10.3390/nano14060504 (PMC10974324; doi:10.3390/nano14060504)
Supplement: Supplementary file 1 [file nanomaterials-14-00504-s001.zip]

Archive with 8 entries (8 files):
- Supplementary movies.pdf
- Supplementary video S1.avi
- Supplementary video S2.avi
- Supplementary video S3.avi
- Supplementary video S4.mp4
- Supplementary video S5.mp4
- Supplementary video S6.mp4
- Supplementary video S7.mp4
